# Supplementary material for: Comparative Analyses of Chloroplast Genomes From 14 Zanthoxylum Species: Identification of Variable DNA Markers and Phylogenetic Relationships Within the Genus
Source: Front Plant Sci. 2021 Jan 13;11:605793. doi: 10.3389/fpls.2020.605793 (PMC7838127; doi:10.3389/fpls.2020.605793)
Supplement: Supplementary Table 1 — Summary of the characteristics of the 14 Zanthoxylum cp genomes. [file Table_1.XLSX]

## Sheet: Sheet1
Table S1. Summary of the Zanthoxylum chloroplast genome characteristics
Name of Taxon	Z. piasezkii	Z. armatum	Z. motuoense	Z. oxyphyllum	Z. multijugum	Z. calcicola	Z. pinnatum	Z. madagascariense	Z. schinifolium	Z. paniculatum	Z. tragodes	Z. piperitum	Z. simulans	Z. bungeanum
GenBank accession							NC_046746.1	NC_046744.1	NC_030702.1	NC_046745.1	NC_046747.1	NC_027939.1	NC_037482.1	NC031386.1
Genome size (bp)	158393	158610	158509	158316	158578	158591	158722	158071	158963	158265	158425	158154	158461	158401
LSC size (bp)	85898	85812	85543	86095	86336	86352	86099	85712	86528	85883	86214	85340	85568	85898
SSC size (bp)	17603	17604	17608	18203	18206	18207	18211	18253	18265	18284	18301	17526	17603	17611
IR size (bp)	27446	27597	27679	27009	27018	27016	27206	27053	27085	27049	26955	27644	27645	27446
Number of genes	132	132	132	132	132	132	132	132	132	132	132	131	132	132
Number of protein-coding genes	87	87	87	87	87	87	87	87	87	87	87	86	87	87
Number of tRNA genes	37	37	37	37	37	37	37	37	37	37	37	37	37	37
Number of rRNA genes	8	8	8	8	8	8	8	8	8	8	8	8	8	8
GC content in LSC (%)	36.9	36.9	36.9	36.8	36.7	36.7	36.7	36.7	36.6	36.7	36.7	36.8	36.8	36.9
GC content in SSC (%)	33.5	33.6	33.6	33.4	33.4	33.4	33.5	33.3	33.4	33.3	33.3	33.7	33.6	33.5
GC content in IR (%)	42.5	42.5	42.5	42.8	42.8	42.8	42.8	42.8	42.8	42.8	42.8	42.5	42.5	42.5
GC content (%)	38.5	38.5	38.5	38.4	38.4	38.4	38.4	38.4	38.4	38.4	38.4	38.5	38.5	38.5
Total reads	11135904	14689267	9979648	12201637	14641341	12606864	–	–	–	–	–	–	–	–
Raw Base (G)	2.1	2.5	1.9	2.3	2.7	2.3	–	–	–	–	–	–	–	–
clean reads	1604681	986037	804684	1135946	1267505	997026	–	–	–	–	–	–	–	–
Chloroplast coverage	322.4	131.1	104.2	206	217.5	149.7
