# Supplementary material for: Comparative Analyses of Chloroplast Genomes From 14 Zanthoxylum Species: Identification of Variable DNA Markers and Phylogenetic Relationships Within the Genus
Source: Front Plant Sci. 2021 Jan 13;11:605793. doi: 10.3389/fpls.2020.605793 (PMC7838127; doi:10.3389/fpls.2020.605793)
Supplement: Supplementary Table 3 — SSRs comparison of 14 Zanthoxylum species. [file Table_3.XLSX]

## Sheet: Sumary of SSRs  of 14 Species 
Table S3.SSRs comparison of 14 Zanthoxylum species.
	A	C	G	T	AT	CT	TA	AAC	AAG	AAT	ACA	ACC	AGA	AGC	AGT	ATA	ATC	ATG	ATT	CAA	CAG	CTC	CTG	CTT	GAA	GAG	GAT	GCA	GCT	GGT	TAA	TAG	TAT	TCT	TGC	TTA	TTC	TTG	AAAT	ATAC	TAAA	TAAT	TAGA	TGAA	TTAG	TTTGA	GATTTT	TTTTA	TTTC
Z.paniculatum	68	1	4	93	3	1	0	2	3	4	1	1	5	1	1	4	2	1	4	1	1	0	1	4	3	0	2	1	1	1	5	1	4	4	1	5	6	2	2	1	1	1	1	1	1	0	1	0	0
Z.tragodes	66	3	3	86	3	1	2	2	3	5	1	1	5	1	1	4	2	1	3	1	1	1	1	4	3	1	2	1	1	1	4	1	4	4	1	5	6	2	2	1	1	1	1	0	1	0	0	0	0
Z.bungeanum	73	2	4	99	3	0	2	2	3	5	0	1	5	1	1	4	2	1	5	1	1	1	1	4	3	1	2	0	1	1	5	1	2	4	0	4	6	2	2	1	1	0	1	0	1	0	0	0	0
Z.madagascariense	66	1	3	91	3	1	3	2	3	4	0	1	5	1	1	5	2	1	5	1	1	1	1	4	3	1	2	1	1	1	6	1	4	4	1	5	6	2	3	1	1	1	1	1	1	0	0	0	1
Z.piperitum	75	3	4	98	3	0	2	2	3	5	0	1	5	1	1	4	2	1	5	1	1	1	1	4	3	1	2	1	1	1	4	1	3	4	1	4	6	2	2	0	1	0	1	1	1	0	0	0	0
Z.simulans	77	2	4	100	3	0	3	2	3	6	0	1	5	1	1	4	2	1	5	1	1	1	2	4	3	1	2	1	1	1	4	1	2	4	1	4	6	2	2	0	1	0	1	1	1	0	0	0	0
Z.schinifolium	65	1	4	91	3	1	1	2	3	5	1	1	5	1	1	5	2	1	4	1	1	0	1	4	3	0	2	0	1	1	5	1	4	4		5	5	2	2	1	1	1	1	1	1	0	0	1	0
Z.multijugum	66	1	5	93	3	1	2	2	3	5	1	1	5	1	1	4	2	1	4	1	1	0	1	4	4	0	2	1	1	1	5	1	4	4	1	4	6	2	2	0	1	0	1	1	1	0	0	0	0
Z.armatum	76	2	4	100	3	0	3	2	3	5	0	1	5	1	1	4	2	1	5	1	1	1	1	4	3	1	2	0	1	1	4	1	2	4	1	4	6	2	2	1	1	0	1	1	1	0	0	0	0
Z.calcicola	76	2	4	100	3	0	3	2	3	5	0	1	5	1	1	4	2	1	5	1	1	1	1	4	3	1	2	0	1	1	4	1	2	4	1	4	6	2	2	1	1	0	1	1	1	0	0	0	0
Z.motuoense	73	2	5	92	3	0	1	2	3	5	0	1	5	1	1	5	2	2	5	1	1	1	1	4	3	1	2	1	1	1	4	1	3	4	1	4	6	2	2	1	1	1	0	1	0	0	0	0	0
Z.oxyphyllum	64	1	5	95	3	1	2	2	3	5	1	1	5	1	1	4	2	1	4	1	2	0	1	4	4	0	2	1	1	1	5	1	4	4	1	4	6	2	2	1	1	0	1	0	1	1	0	0	0
Z.piasezkii	64	1	5	95	3	1	2	2	3	5	1	1	5	1	1	4	2	1	4	1	2	0	1	4	4	0	2	1	1	1	5	1	4	4	1	4	6	2	2	1	1	1	0	1	0	1	0	0	0
Z.pinnatum	68	1	4	93	3	1	0	2	3	4	1	1	5	1	1	4	2	1	4	1	1	0	1	4	3	0	2	1	1	1	5	1	4	4	1	5	6	2	2	1	1	1	1	1	1	0	1	0	0
	977	23	58	1326	42	8	26	28	42	68	7	14	70	14	14	59	28	15	62	14	16	8	15	56	45	8	28	10	14	14	65	14	46	56	12	61	83	28	29	11	14	7	12	11	12	2	2	1	1
	Mononucleotide	Dinucleotide	trinucleotide	Tetranucleotide	Pentanucleotide	Hexanucleotide	Total
Z.paniculatum	166	4	72	8	0	1	251
Z.tragodes	158	6	73	7	0	0	244
Z.bungeanum	178	5	70	7	0	0	260
Z.madagascariense	161	7	76	11	1	1	257
Z.piperitum	180	5	72	6	0	0	263
Z.simulans	183	6	73	6	0	0	268
Z.schinifolium	161	5	72	8	1	0	247
Z.multijugum	165	6	73	6	0	0	250
Z.armatum	182	6	70	7	0	0	265
Z.calcicola	164	6	74	6	0	0	250
Z.motuoense	172	4	74	6	0	0	256
Z.oxyphyllum	165	6	74	6	1	0	252
Z.piasezkii	179	5	70	7	0	0	261
Z.pinnatum	166	4	72	8	0	1	251
	2380	75	1015	99	3	3
[truncated: 3 more columns]
