# Supplementary material for: Comparative Analyses of Chloroplast Genomes From 14 Zanthoxylum Species: Identification of Variable DNA Markers and Phylogenetic Relationships Within the Genus
Source: Front Plant Sci. 2021 Jan 13;11:605793. doi: 10.3389/fpls.2020.605793 (PMC7838127; doi:10.3389/fpls.2020.605793)
Supplement: Supplementary Table 4 — The rates of Ka, Ks, and KaKs of 68 genes among 13 Sapindales species. [file Table_4.XLS]

## Sheet: Sheet1
Table S4 The rates of Ka、Ks and Ka/Ks of 68 genes among 13 Sapindales species
Genes	Species	Ka	Ks	Ka/Ks	Length
atpA	Zanthoxylum_schinifolium	0	0.0330253	0	1521
	Bergera_koenigii	0.0065455	0.140736	0.0465089	1521
	Glycosmis_mauritiana	0.00523791	0.145064	0.0361075	1521
	Merrillia_caloxylon	0.00261362	0.135463	0.0192941	1521
	Casimiroa_edulis	0	0.0796579	0	1518
	Toona_ciliata	0.00614398	0.161819	0.0379682	1515
	Commiphora_wightii	0.00787753	0.181329	0.0434433	1521
	Boswellia_sacra	0.0070002	0.170971	0.0409439	1521
	Spondias_mombin	0.00875411	0.171401	0.0510739	1521
	Rhus_integrifolia	0.00700122	0.170885	0.0409704	1521
	Acer_henryi	0.0114054	0.188198	0.0606031	1521
	Dipteronia_dyeriana	0.0158387	0.184756	0.0857276	1521
	Aphanamixis_polystachya	0.00702273	0.129288	0.0543183	1515
atpB	Zanthoxylum_schinifolium	0.00179024	0.0188774	0.0948353	1494
	Bergera_koenigii	0.00448231	0.0786133	0.0570172	1494
	Glycosmis_mauritiana	0.00268597	0.0845767	0.0317578	1494
	Merrillia_caloxylon	0.00448197	0.0786317	0.0569996	1494
	Casimiroa_edulis	0.0049276	0.0511483	0.0963394	1494
	Toona_ciliata	0.00538119	0.108866	0.0494296	1494
	Commiphora_wightii	0.0108289	0.159974	0.0676915	1491
	Boswellia_sacra	0.00537958	0.150207	0.0358146	1494
	Spondias_mombin	0.00538119	0.153323	0.035097	1494
	Rhus_integrifolia	0.0053832	0.166318	0.0323669	1494
	Acer_henryi	0.00989445	0.169904	0.0582355	1494
	Dipteronia_dyeriana	0.00898349	0.16694	0.0538126	1494
	Aphanamixis_polystachya	0.00358263	0.0906335	0.0395288	1494
atpE	Zanthoxylum_schinifolium	0.00328138	0.0111216	0.295046	396
	Bergera_koenigii	0.00988754	0.0815546	0.121238	396
	Glycosmis_mauritiana	0.0132089	0.0573894	0.230163	396
	Merrillia_caloxylon	0.00988754	0.0939644	0.105226	396
	Casimiroa_edulis	0.0132126	0.0815546	0.162009	396
	Toona_ciliata	0.0165615	0.132209	0.125267	396
	Commiphora_wightii	0.0165433	0.119656	0.138257	396
	Boswellia_sacra	0.0198962	0.132743	0.149885	396
	Spondias_mombin	0.0165433	0.173431	0.0953884	396
	Rhus_integrifolia	0.0165433	0.146062	0.113262	396
	Acer_henryi	0.0267214	0.199724	0.133792	396
	Dipteronia_dyeriana	0.0267512	0.198892	0.134501	396
	Aphanamixis_polystachya	0.0266621	0.145765	0.182911	396
atpF	Zanthoxylum_schinifolium	0.00462251	0.00810819	0.570104	558
	Bergera_koenigii	0.0249183	0.0458795	0.543124	552
	Glycosmis_mauritiana	0.0213242	0.0500533	0.426031	552
	Merrillia_caloxylon	0.0225224	0.045784	0.491928	552
	Casimiroa_edulis	0.0165198	0.0246767	0.669452	552
	Toona_ciliata	0.02132	0.103762	0.20547	552
	Commiphora_wightii	0.0311111	0.111554	0.278888	552
	Boswellia_sacra	0.0323081	0.11653	0.277252	552
	Spondias_mombin	0.0358992	0.122274	0.293595	552
	Rhus_integrifolia	0.0237597	0.131435	0.180771	552
	Acer_henryi	0.0828684	0.185065	0.44778	552
	Dipteronia_dyeriana	0.0866764	0.191218	0.453286	552
	Aphanamixis_polystachya	0.0242691	0.115699	0.20976	540
atpH	Zanthoxylum_schinifolium	0	0.0622118	0	243
	Bergera_koenigii	0	0.185294	0	243
	Glycosmis_mauritiana	0	0.166425	0	243
	Merrillia_caloxylon	0	0.185294	0	243
	Casimiroa_edulis	0	0.130055	0	243
	Toona_ciliata	0	0.167358	0	243
	Commiphora_wightii	0	0.244928	0	243
	Boswellia_sacra	0	0.244928	0	243
	Spondias_mombin	0	0.224519	0	243
	Rhus_integrifolia	0	0.265909	0	243
	Acer_henryi	0	0.20465	0	243
	Dipteronia_dyeriana	0	0.20465	0	243
	Aphanamixis_polystachya	0	0.148838	0	243
atpI	Zanthoxylum_schinifolium	0	0.00557106	0	741
	Bergera_koenigii	0.00898214	0.100346	0.0895118	741
	Glycosmis_mauritiana	0.00807424	0.0973861	0.0829096	741
	Merrillia_caloxylon	0.00898483	0.0815546	0.11017	741
	Casimiroa_edulis	0.00178572	0.0636219	0.0280676	741
	Toona_ciliata	0.010769	0.113877	0.0945663	741
	Commiphora_wightii	0.0116839	0.149887	0.0779512	741
	Boswellia_sacra	0.0134835	0.171105	0.0788026	741
	Spondias_mombin	0.0107738	0.133348	0.0807947	741
	Rhus_integrifolia	0.0180324	0.167618	0.10758	741
	Acer_henryi	0.0125902	0.18809	0.0669373	741
	Dipteronia_dyeriana	0.0144062	0.19525	0.0737835	741
	Aphanamixis_polystachya	0.00536675	0.113763	0.0471746	741
ccsA	Zanthoxylum_schinifolium	0.00961332	0.00459772	2.09089	951
	Bergera_koenigii	0.0488807	0.115805	0.422093	951
	Glycosmis_mauritiana	0.0434549	0.0984615	0.441339	951
	Merrillia_caloxylon	0.0413173	0.100889	0.409533	951
	Casimiroa_edulis	0.0235042	0.0477108	0.492639	951
	Toona_ciliata	0.0466101	0.192362	0.242304	951
	Commiphora_wightii	0.0681505	0.225208	0.302611	951
	Boswellia_sacra	0.0687821	0.186914	0.367989	951
	Spondias_mombin	0.0702079	0.217112	0.323372	951
	Rhus_integrifolia	0.0702497	0.254551	0.275975	951
	Acer_henryi	0.0660635	0.220534	0.299562	942
	Dipteronia_dyeriana	0.0675825	0.232934	0.290136	942
	Aphanamixis_polystachya	0.0480276	0.175166	0.274184	951
cemA	Zanthoxylum_schinifolium	0.00739264	0.00659707	1.12059	696
	Bergera_koenigii	0.0300087	0.0907556	0.330654	696
	Glycosmis_mauritiana	0.026179	0.0835161	0.313461	696
	Merrillia_caloxylon	0.0205205	0.0614328	0.334031	696
	Casimiroa_edulis	0.0281195	0.0473664	0.59366	696
	Toona_ciliata	0.0661136	0.102876	0.642651	696
	Commiphora_wightii	0.0701985	0.117819	0.595817	696
	Boswellia_sacra	0.0664476	0.140563	0.472725	696
	Spondias_mombin	0.0781429	0.150595	0.518893	696
	Rhus_integrifolia	0.0720669	0.175408	0.410853	696
	Acer_henryi	0.0803216	0.165912	0.484122	696
	Dipteronia_dyeriana	0.0824206	0.157318	0.523911	696
	Aphanamixis_polystachya	0.0762346	0.102694	0.742347	696
matK	Zanthoxylum_schinifolium	0.0181591	0.0231791	0.783428	1521
	Bergera_koenigii	0.0558562	0.0908596	0.614753	1521
	Glycosmis_mauritiana	0.0539539	0.0880018	0.613099	1521
	Merrillia_caloxylon	0.0480694	0.0765281	0.628127	1521
	Casimiroa_edulis	0.0408145	0.0305793	1.33471	1521
	Toona_ciliata	0.0798831	0.109962	0.72646	1515
	Commiphora_wightii	0.0957583	0.17806	0.537785	1515
	Boswellia_sacra	0.0928527	0.178012	0.521609	1515
	Spondias_mombin	0.0929304	0.155951	0.595896	1515
	Rhus_integrifolia	0.0942862	0.161882	0.58244	1515
	Acer_henryi	0.107893	0.23796	0.45341	1515
	Dipteronia_dyeriana	0.117762	0.242494	0.485628	1515
	Aphanamixis_polystachya	0.0826648	0.130696	0.632496	1515
rbcL	Zanthoxylum_schinifolium	0.00743673	0.0266366	0.279192	1425
	Bergera_koenigii	0.00932413	0.105382	0.0884794	1425
	Glycosmis_mauritiana	0.0126083	0.100588	0.125345	1425
	Merrillia_caloxylon	0.00884554	0.0941625	0.093939	1425
	Casimiroa_edulis	0.00557408	0.0326219	0.170869	1425
	Toona_ciliata	0.000925926	0.102538	0.00903009	1425
	Commiphora_wightii	0.0172986	0.135358	0.127798	1425
	Boswellia_sacra	0.0102375	0.144135	0.0710268	1425
	Spondias_mombin	0.00930028	0.14065	0.0661237	1425
	Rhus_integrifolia	0.00837868	0.150422	0.055701	1425
	Acer_henryi	0.00743328	0.195119	0.0380962	1425
	Dipteronia_dyeriana	0.00743501	0.176322	0.0421671	1425
	Aphanamixis_polystachya	0.0225334	0.129865	0.173513	1425
ndhA	Zanthoxylum_schinifolium	0.00245751	0.0184852	0.132944	1089
	Bergera_koenigii	0.0287296	0.123129	0.233329	1089
	Glycosmis_mauritiana	0.0243265	0.111826	0.217539	1089
	Merrillia_caloxylon	0.0249555	0.0972233	0.256682	1089
	Casimiroa_edulis	0.00986147	0.0651543	0.151356	1089
	Toona_ciliata	0.0215417	0.121813	0.176843	1089
	Commiphora_wightii	0.0323191	0.159671	0.202411	1089
	Boswellia_sacra	0.0297481	0.169161	0.175857	1089
	Spondias_mombin	0.0297604	0.168929	0.176172	1089
	Rhus_integrifolia	0.0323562	0.182044	0.177739	1089
	Acer_henryi	0.0336232	0.168408	0.199653	1089
	Dipteronia_dyeriana	0.0323495	0.177515	0.182235	1089
	Aphanamixis_polystachya	0.0259676	0.132673	0.195726	1089
ndhB	Zanthoxylum_schinifolium	0.000864678	0	*	1530
	Bergera_koenigii	0.00346496	0.0108037	0.32072	1530
	Glycosmis_mauritiana	0.00173048	0.00808815	0.213952	1530
	Merrillia_caloxylon	0.00259684	0.00809178	0.320923	1530
	Casimiroa_edulis	0.00259666	0.00268817	0.965955	1530
	Toona_ciliata	0.00259591	0.0135505	0.191573	1530
	Commiphora_wightii	0.00521401	0.00810271	0.64349	1527
	Boswellia_sacra	0.00346546	0.00808452	0.428654	1530
	Spondias_mombin	0.00607247	0.0190271	0.319149	1530
	Rhus_integrifolia	0.00607247	0.0108134	0.561567	1530
	Acer_henryi	0.00994814	0.0111036	0.895938	1476
	Dipteronia_dyeriana	0.00956327	0.0162865	0.587188	1530
	Aphanamixis_polystachya	0.00270068	0.00275862	0.978995	1476
ndhC	Zanthoxylum_schinifolium	0	0.0117649	0	360
	Bergera_koenigii	0.0073216	0.035935	0.203745	360
	Glycosmis_mauritiana	0.0073216	0.035935	0.203745	360
	Merrillia_caloxylon	0.0073216	0.0117881	0.621103	360
	Casimiroa_edulis	0.0110026	0.0238115	0.462072	360
	Toona_ciliata	0.00365186	0.0483064	0.0755979	360
	Commiphora_wightii	0.00733054	0.0606391	0.120888	360
	Boswellia_sacra	0.00733054	0.0606391	0.120888	360
	Spondias_mombin	0.0110094	0.0866943	0.126991	360
	Rhus_integrifolia	0.00917443	0.0543497	0.168804	360
	Acer_henryi	0.0110229	0.0733782	0.15022	360
	Dipteronia_dyeriana	0.0109959	0.100358	0.109567	360
	Aphanamixis_polystachya	0.00365186	0.0608853	0.0599794	360
ndhD	Zanthoxylum_schinifolium	0.00715782	0.0110398	0.648368	1488
	Bergera_koenigii	0.0271252	0.114465	0.236974	1470
	Glycosmis_mauritiana	0.0264183	0.110331	0.239446	1473
	Merrillia_caloxylon	0.0189626	0.0936431	0.202499	1485
	Casimiroa_edulis	0.0177617	0.0618611	0.287123	1473
	Toona_ciliata	0.0289936	0.144054	0.201268	1470
	Commiphora_wightii	0.0461589	0.150838	0.306017	1473
	Boswellia_sacra	0.0374125	0.168964	0.221423	1470
	Spondias_mombin	0.0399373	0.17775	0.224683	1149
	Rhus_integrifolia	0.037487	0.192022	0.195222	1149
	Acer_henryi	0.0478911	0.19667	0.243509	1485
	Dipteronia_dyeriana	0.0517407	0.203362	0.254427	1485
	Aphanamixis_polystachya	0.0286377	0.120466	0.237724	1485
ndhE	Zanthoxylum_schinifolium	0	0.0138893	0	303
	Bergera_koenigii	0.013139	0.135366	0.0970627	303
	Glycosmis_mauritiana	0.00435415	0.135366	0.0321657	303
	Merrillia_caloxylon	0	0.152811	0	303
	Casimiroa_edulis	0.00441178	0.119061	0.0370547	300
	Toona_ciliata	0.00435415	0.16908	0.025752	303
	Commiphora_wightii	0.0131534	0.16843	0.0780944	303
	Boswellia_sacra	0.00874327	0.151456	0.0577281	303
	Spondias_mombin	0.0087242	0.187254	0.0465902	303
	Rhus_integrifolia	0.017622	0.202248	0.0871306	303
	Acer_henryi	0.0175382	0.205737	0.0852461	303
	Dipteronia_dyeriana	0.0175382	0.187745	0.0934154	303
	Aphanamixis_polystachya	0.00441178	0.152034	0.0290184	300
ndhF	Zanthoxylum_schinifolium	0.00980261	0.0346539	0.282872	2211
	Bergera_koenigii	0.0448458	0.133768	0.33525	2226
	Glycosmis_mauritiana	0.0419065	0.109464	0.382835	2217
	Merrillia_caloxylon	0.0379296	0.113708	0.333569	2229
	Casimiroa_edulis	0.0316912	0.0843441	0.375736	2217
	Toona_ciliata	0.0515788	0.178625	0.288754	2208
	Commiphora_wightii	0.0827756	0.226169	0.36599	2229
	Boswellia_sacra	0.0782664	0.230991	0.338829	2229
	Spondias_mombin	0.0772629	0.214391	0.360384	2229
	Rhus_integrifolia	0.074697	0.208302	0.3586	2223
	Acer_henryi	0.0794507	0.259674	0.305964	2226
	Dipteronia_dyeriana	0.0857739	0.275991	0.310785	2229
	Aphanamixis_polystachya	0.0560527	0.16025	0.349784	2229
ndhG	Zanthoxylum_schinifolium	0.010021	0	*	534
	Bergera_koenigii	0.0304739	0.123058	0.247638	534
	Glycosmis_mauritiana	0.0201778	0.105436	0.191374	534
	Merrillia_caloxylon	0.0201778	0.114196	0.176695	534
	Casimiroa_edulis	0.0227482	0.0387683	0.586772	534
	Toona_ciliata	0.0357058	0.0547831	0.651767	534
	Commiphora_wightii	0.0434719	0.132759	0.327449	534
	Boswellia_sacra	0.0409134	0.123058	0.332472	534
	Spondias_mombin	0.0436207	0.149458	0.291859	534
	Rhus_integrifolia	0.0410183	0.186611	0.219807	534
	Acer_henryi	0.0462079	0.150083	0.307882	534
	Dipteronia_dyeriana	0.0462277	0.168538	0.274287	534
	Aphanamixis_polystachya	0.0304739	0.0388185	0.785036	534
ndhH	Zanthoxylum_schinifolium	0.00438397	0.0309422	0.141683	1179
	Bergera_koenigii	0.0193631	0.139307	0.138995	1179
	Glycosmis_mauritiana	0.0126713	0.125592	0.100893	1179
	Merrillia_caloxylon	0.0137796	0.134751	0.102259	1179
	Casimiroa_edulis	0.0121081	0.0551792	0.219433	1179
	Toona_ciliata	0.0176722	0.15119	0.116888	1179
	Commiphora_wightii	0.0201051	0.173776	0.115696	1179
	Boswellia_sacra	0.0189983	0.192625	0.0986285	1179
	Spondias_mombin	0.0233072	0.223458	0.104302	1179
	Rhus_integrifolia	0.024415	0.229342	0.106457	1179
	Acer_henryi	0.0201144	0.227976	0.0882303	1179
	Dipteronia_dyeriana	0.0246349	0.23762	0.103674	1179
	Aphanamixis_polystachya	0.0198998	0.170401	0.116783	1179
ndhI	Zanthoxylum_schinifolium	0.00507831	0	*	510
	Bergera_koenigii	0.00779903	0.0734532	0.106177	501
	Glycosmis_mauritiana	0.00518585	0.0736788	0.0703845	501
	Merrillia_caloxylon	0.00259068	0.0638684	0.0405627	501
	Casimiroa_edulis	0.00388099	0.040734	0.0952765	501
	Toona_ciliata	0.00518137	0.083678	0.0619203	501
	Commiphora_wightii	0.00778722	0.166671	0.0467221	501
	Boswellia_sacra	0.0104055	0.177438	0.0586433	501
	Spondias_mombin	0.0183135	0.113334	0.161589	501
	Rhus_integrifolia	0.0485734	0.135885	0.357461	510
	Acer_henryi	0.0104078	0.123697	0.0841392	501
	Dipteronia_dyeriana	0.0143545	0.139154	0.103156	501
	Aphanamixis_polystachya	0.013007	0.0741917	0.175317	501
ndhJ	Zanthoxylum_schinifolium	0.00276625	0.0181004	0.152828	474
	Bergera_koenigii	0.0111165	0.137414	0.0808975	474
	Glycosmis_mauritiana	0.0111268	0.115799	0.0960866	474
	Merrillia_caloxylon	0.0111165	0.0955184	0.11638	474
	Casimiroa_edulis	0.00554019	0.0557532	0.0993699	474
	Toona_ciliata	0.0110959	0.149251	0.0743439	474
	Commiphora_wightii	0.0166789	0.184125	0.0905847	474
	Boswellia_sacra	0.0166789	0.19581	0.0851791	474
	Spondias_mombin	0.0167099	0.182872	0.0913749	474
	Rhus_integrifolia	0.0110882	0.183497	0.0604274	474
	Acer_henryi	0.0166635	0.220515	0.0755663	474
	Dipteronia_dyeriana	0.019459	0.24622	0.0790313	474
	Aphanamixis_polystachya	0.0110805	0.12818	0.0864451	474
petA	Zanthoxylum_schinifolium	0.0054895	0.0132356	0.414752	960
	Bergera_koenigii	0.0152096	0.148991	0.102084	960
	Glycosmis_mauritiana	0.0124226	0.117704	0.105542	960
	Merrillia_caloxylon	0.0124226	0.102565	0.12112	960
	Casimiroa_edulis	0.0110258	0.0733128	0.150394	960
	Toona_ciliata	0.0222187	0.154514	0.143798	960
	Commiphora_wightii	0.0328762	0.157009	0.209391	960
	Boswellia_sacra	0.0371615	0.162666	0.228452	960
	Spondias_mombin	0.036426	0.16022	0.22735	960
	Rhus_integrifolia	0.0349836	0.18234	0.19186	960
	Acer_henryi	0.0373749	0.224409	0.166548	960
	Dipteronia_dyeriana	0.040264	0.230136	0.174957	960
	Aphanamixis_polystachya	0.025072	0.138047	0.18162	960
petB	Zanthoxylum_schinifolium	0	0.032263	0	645
	Bergera_koenigii	0.0113952	0.1418	0.0803613	645
	Glycosmis_mauritiana	0.0114031	0.172485	0.0661107	645
	Merrillia_caloxylon	0.00930725	0.134379	0.0692613	645
	Casimiroa_edulis	0.00412231	0.0728245	0.056606	645
	Toona_ciliata	0.00723395	0.14928	0.048459	645
	Commiphora_wightii	0.00931368	0.196852	0.0473131	645
	Boswellia_sacra	0.00723395	0.196852	0.0367482	645
	Spondias_mombin	0.0027504	0.196004	0.0140324	486
	Rhus_integrifolia	0.00205761	0.16146	0.0127438	645
	Acer_henryi	0.00205761	0.185335	0.0111022	645
	Dipteronia_dyeriana	0.00723395	0.188711	0.0383336	645
	Aphanamixis_polystachya	0.00412089	0.138322	0.0297921	645
petD	Zanthoxylum_schinifolium	0	0.0517075	0	480
	Bergera_koenigii	0.00849266	0.0798981	0.106294	474
	Glycosmis_mauritiana	0.00564576	0.0707968	0.0797459	474
	Merrillia_caloxylon	0.00564045	0.0898605	0.0627689	474
	Casimiroa_edulis	0.00277971	0.0700728	0.0396689	480
	Toona_ciliata	0.0196825	0.060903	0.323177	480
	Commiphora_wightii	0.0140289	0.15665	0.0895561	480
	Boswellia_sacra	0.0140158	0.146921	0.0953969	480
	Spondias_mombin	0.0196825	0.107647	0.182843	480
	Rhus_integrifolia	0.00837608	0.147034	0.0569669	480
	Acer_henryi	0.0139897	0.1178	0.118758	480
	Dipteronia_dyeriana	0.0253843	0.137474	0.184648	480
	Aphanamixis_polystachya	0.00836829	0.0793691	0.105435	480
petG	Zanthoxylum_schinifolium	0	0.0363708	0	111
	Bergera_koenigii	0.0121215	0.0755355	0.160474	111
	Glycosmis_mauritiana	0	0.0745956	0	111
	Merrillia_caloxylon	0	0.0745956	0	111
	Casimiroa_edulis	0	0.116362	0	111
	Toona_ciliata	0	0.0363708	0	111
	Commiphora_wightii	0	0.115242	0	111
	Boswellia_sacra	0	0.115242	0	111
	Spondias_mombin	0	0.0745956	0	111
	Rhus_integrifolia	0	0.114874	0	111
	Acer_henryi	0	0.157958	0	111
	Dipteronia_dyeriana	0	0.157958	0	111
	Aphanamixis_polystachya	0	0.0741344	0	111
petL	Zanthoxylum_schinifolium	0	0.0400095	0	93
	Bergera_koenigii	0.0149631	0.0828427	0.18062	93
	Glycosmis_mauritiana	0.0149631	0.0402781	0.371494	93
	Merrillia_caloxylon	0.0149631	0.0402781	0.371494	93
	Casimiroa_edulis	0.0149631	0.0828427	0.18062	93
	Toona_ciliata	0.0149631	0.0828427	0.18062	93
	Commiphora_wightii	0.0149631	0.127969	0.116927	93
	Boswellia_sacra	0.0149631	0.127969	0.116927	93
	Spondias_mombin	0.0149631	0.127969	0.116927	93
	Rhus_integrifolia	0.0459327	0.0822742	0.558288	93
	Acer_henryi	0.0456994	0.128888	0.354568	93
	Dipteronia_dyeriana	0.0302308	0.127969	0.236235	93
	Aphanamixis_polystachya	0.0149631	0.0402781	0.371494	93
petN	Zanthoxylum_schinifolium	0	0	NaN	87
	Bergera_koenigii	0	0.101851	0	87
	Glycosmis_mauritiana	0	0	NaN	87
	Merrillia_caloxylon	0	0	NaN	87
	Casimiroa_edulis	0	0	NaN	87
	Toona_ciliata	0	0.102724	0	87
	Commiphora_wightii	0	0.100993	0	87
	Boswellia_sacra	0	0.0496049	0	87
	Spondias_mombin	0	0.0496049	0	87
	Rhus_integrifolia	0	0.102724	0	87
	Acer_henryi	0.0152096	0.224927	0.0676205	87
	Dipteronia_dyeriana	0.0152096	0.162063	0.0938504	87
	Aphanamixis_polystachya	0	0.102724	0	87
psaA	Zanthoxylum_schinifolium	0.00174656	0.0152386	0.114614	2250
	Bergera_koenigii	0.00583519	0.0754229	0.0773662	2250
	Glycosmis_mauritiana	0.00525013	0.075398	0.0696322	2250
	Merrillia_caloxylon	0.00525064	0.0712114	0.0737331	2250
	Casimiroa_edulis	0.0017463	0.0407011	0.0429055	2250
	Toona_ciliata	0.00291234	0.0816727	0.0356587	2250
	Commiphora_wightii	0.00349736	0.129308	0.0270468	2250
	Boswellia_sacra	0.00349668	0.136152	0.0256822	2250
	Spondias_mombin	0.00408085	0.107326	0.0380231	2250
	Rhus_integrifolia	0.00583575	0.127245	0.0458623	2250
	Acer_henryi	0.00291206	0.154605	0.0188355	2250
	Dipteronia_dyeriana	0.00408006	0.15926	0.0256189	2250
	Aphanamixis_polystachya	0.00232886	0.0944231	0.024664	2250
psaB	Zanthoxylum_schinifolium	0.00118151	0.0199513	0.0592197	2202
	Bergera_koenigii	0.004141	0.103485	0.0400155	2202
	Glycosmis_mauritiana	0.00414141	0.105716	0.039175	2202
	Merrillia_caloxylon	0.00414059	0.094514	0.0438093	2202
	Casimiroa_edulis	0.00236337	0.0510227	0.0463199	2202
	Toona_ciliata	0.00295625	0.0833033	0.0354878	2202
	Commiphora_wightii	0.00354803	0.140623	0.0252308	2202
	Boswellia_sacra	0.00295756	0.128496	0.0230168	2202
	Spondias_mombin	0.00295654	0.128657	0.0229801	2202
	Rhus_integrifolia	0.003551	0.137824	0.0257648	2202
	Acer_henryi	0.00354995	0.157151	0.0225894	2202
	Dipteronia_dyeriana	0.00414468	0.15695	0.0264076	2202
	Aphanamixis_polystachya	0.00414182	0.0921821	0.0449308	2202
psaC	Zanthoxylum_schinifolium	0	0.0174935	0	243
	Bergera_koenigii	0	0.0724545	0	243
	Glycosmis_mauritiana	0	0.0536742	0	243
	Merrillia_caloxylon	0	0.0724545	0	243
	Casimiroa_edulis	0	0.0536742	0	243
	Toona_ciliata	0.00542253	0.0353526	0.153384	243
	Commiphora_wightii	0	0.112712	0	243
	Boswellia_sacra	0	0.112712	0	243
	Spondias_mombin	0	0.133261	0	243
	Rhus_integrifolia	0	0.0927105	0	243
	Acer_henryi	0	0.175268	0	243
	Dipteronia_dyeriana	0	0.197533	0	243
	Aphanamixis_polystachya	0	0.0536742	0	243
psaI	Zanthoxylum_schinifolium	0	0	NaN	111
	Bergera_koenigii	0.0239541	0.0392246	0.610691	111
	Glycosmis_mauritiana	0.0237644	0.0828427	0.286861	111
	Merrillia_caloxylon	0.0237644	0.0828427	0.286861	111
	Casimiroa_edulis	0	0.0405504	0	111
	Toona_ciliata	0.060762	0	*	111
	Commiphora_wightii	0.0482094	0.0834192	0.577917	111
	Boswellia_sacra	0.0736788	0.0402781	1.82925	111
	Spondias_mombin	0.0870541	0	*	111
	Rhus_integrifolia	0.100569	0.0394828	2.54716	111
	Acer_henryi	0.114144	0.0811602	1.4064	111
	Dipteronia_dyeriana	0.114144	0.0811602	1.4064	111
	Aphanamixis_polystachya	0.060762	0.0405504	1.49843	111
psaJ	Zanthoxylum_schinifolium	0	0	NaN	132
	Bergera_koenigii	0.0101696	0.0631953	0.160924	132
	Glycosmis_mauritiana	0	0.0631953	0	132
	Merrillia_caloxylon	0	0.0969088	0	132
	Casimiroa_edulis	0	0.0631953	0	132
	Toona_ciliata	0.0102042	0.205828	0.0495766	132
	Commiphora_wightii	0	0.24933	0	132
	Boswellia_sacra	0	0.24933	0	132
	Spondias_mombin	0	0.24933	0	132
	Rhus_integrifolia	0	0.24933	0	132
	Acer_henryi	0.0203058	0.302158	0.0672025	132
	Dipteronia_dyeriana	0.0203058	0.214467	0.0946802	132
	Aphanamixis_polystachya	0	0.24933	0	132
psbA	Zanthoxylum_schinifolium	0	0.0324594	0	1059
	Bergera_koenigii	0.00372594	0.0707385	0.0526721	1059
	Glycosmis_mauritiana	0.00497205	0.0707385	0.0702878	1059
	Merrillia_caloxylon	0.00497205	0.0663875	0.0748944	1059
	Casimiroa_edulis	0.00248037	0.0578799	0.0428536	1059
	Toona_ciliata	0.00247985	0.111395	0.0222619	1059
	Commiphora_wightii	0.00248088	0.111235	0.0223029	1059
	Boswellia_sacra	0.00248088	0.106638	0.0232645	1059
	Spondias_mombin	0.00248088	0.115862	0.0214124	1059
	Rhus_integrifolia	0.00248088	0.106638	0.0232645	1059
	Acer_henryi	0.00247985	0.149287	0.0166113	1059
	Dipteronia_dyeriana	0.00247985	0.144445	0.0171682	1059
	Aphanamixis_polystachya	0.00248088	0.097526	0.0254381	1059
psbB	Zanthoxylum_schinifolium	0.000864055	0.0278325	0.0310448	1524
	Bergera_koenigii	0.00172836	0.0900064	0.0192026	1524
	Glycosmis_mauritiana	0.00172836	0.0838619	0.0206096	1524
	Merrillia_caloxylon	0.000863807	0.0868859	0.00994186	1524
	Casimiroa_edulis	0.00346196	0.0538093	0.0643375	1524
	Toona_ciliata	0.0113021	0.115242	0.0980726	1524
	Commiphora_wightii	0.0104304	0.188779	0.055252	1524
	Boswellia_sacra	0.00955704	0.174744	0.0546918	1524
	Spondias_mombin	0.0113078	0.137699	0.08212	1524
	Rhus_integrifolia	0.0113062	0.147696	0.0765503	1524
	Acer_henryi	0.011307	0.217416	0.0520064	1524
	Dipteronia_dyeriana	0.012183	0.213826	0.0569763	1524
	Aphanamixis_polystachya	0.0095522	0.102574	0.0931253	1524
accD	Zanthoxylum_schinifolium	0.0112435	0.0233028	0.482493	1470
	Bergera_koenigii	0.0484318	0.126124	0.384003	1440
	Glycosmis_mauritiana	0.0491834	0.119114	0.412909	1470
	Merrillia_caloxylon	0.0482983	0.114664	0.421215	1440
	Casimiroa_edulis	0.027959	0.0545695	0.512355	1470
	Toona_ciliata	0.0535702	0.122814	0.43619	1458
	Commiphora_wightii	0.069913	0.193782	0.360781	1458
	Boswellia_sacra	0.0696713	0.195423	0.356516	1470
	Spondias_mombin	0.0731076	0.162996	0.448525	1470
	Rhus_integrifolia	0.0725518	0.169865	0.427116	1470
	Acer_henryi	0.0673077	0.180462	0.372973	1455
	Dipteronia_dyeriana	0.0735715	0.193843	0.379542	1446
	Aphanamixis_polystachya	0.0519862	0.114829	0.452729	1470
psbD	Zanthoxylum_schinifolium	0	0.0121133	0	1059
	Bergera_koenigii	0.00371479	0.0758807	0.0489557	1059
	Glycosmis_mauritiana	0.00247474	0.0626669	0.0394904	1059
	Merrillia_caloxylon	0.00247525	0.0669901	0.0369495	1059
	Casimiroa_edulis	0.00247474	0.0285943	0.0865465	1059
	Toona_ciliata	0.00371633	0.11674	0.0318342	1059
	Commiphora_wightii	0.00247576	0.13086	0.0189191	1059
	Boswellia_sacra	0.0012366	0.135741	0.00911006	1059
	Spondias_mombin	0.00123622	0.145563	0.00849267	1059
	Rhus_integrifolia	0.00123635	0.14551	0.00849668	1059
	Acer_henryi	0.00123622	0.170308	0.00725875	1059
	Dipteronia_dyeriana	0.00123597	0.165417	0.00747183	1059
	Aphanamixis_polystachya	0.00247525	0.10748	0.0230299	1059
psbE	Zanthoxylum_schinifolium	0	0	NaN	249
	Bergera_koenigii	0	0.0720193	0	249
	Glycosmis_mauritiana	0	0.0720193	0	249
	Merrillia_caloxylon	0.00525396	0.091577	0.0573721	249
	Casimiroa_edulis	0	0.0353526	0	249
	Toona_ciliata	0.00525857	0.0721276	0.0729064	249
	Commiphora_wightii	0.00525857	0.091298	0.0575978	249
	Boswellia_sacra	0.00525857	0.0721276	0.0729064	249
	Spondias_mombin	0.00525166	0.0917172	0.0572593	249
	Rhus_integrifolia	0.00525857	0.110971	0.0473868	249
	Acer_henryi	0.00525857	0.091298	0.0575978	249
	Dipteronia_dyeriana	0.00525857	0.091298	0.0575978	249
	Aphanamixis_polystachya	0.0105173	0.0924245	0.113793	249
psbF	Zanthoxylum_schinifolium	0	0	NaN	117
	Bergera_koenigii	0.0116961	0.0331546	0.352776	117
	Glycosmis_mauritiana	0	0.0327921	0	117
	Merrillia_caloxylon	0	0.0327921	0	117
	Casimiroa_edulis	0	0	NaN	117
	Toona_ciliata	0.0116961	0.0678428	0.172401	117
	Commiphora_wightii	0	0.0327921	0	117
	Boswellia_sacra	0	0.0327921	0	117
	Spondias_mombin	0	0.0670838	0	117
	Rhus_integrifolia	0	0.0327921	0	117
	Acer_henryi	0.0116961	0.0678428	0.172401	117
	Dipteronia_dyeriana	0.0116961	0.0678428	0.172401	117
	Aphanamixis_polystachya	0	0.0670838	0	117
psbH	Zanthoxylum_schinifolium	0.0061038	0.0376254	0.162225	219
	Bergera_koenigii	0.0408692	0.106116	0.385138	219
	Glycosmis_mauritiana	0.0408692	0.127133	0.321469	219
	Merrillia_caloxylon	0.0408692	0.127133	0.321469	219
	Casimiroa_edulis	0.0278814	0.027997	0.995869	219
	Toona_ciliata	0.0662352	0.129632	0.510947	219
	Commiphora_wightii	0.0729667	0.196178	0.371941	219
	Boswellia_sacra	0.0729667	0.21974	0.332059	219
	Spondias_mombin	0.0796304	0.109225	0.729047	219
	Rhus_integrifolia	0.0729667	0.173334	0.420961	219
	Acer_henryi	0.0675335	0.14633	0.461517	219
	Dipteronia_dyeriana	0.0742942	0.14633	0.507718	219
	Aphanamixis_polystachya	0.0497713	0.139409	0.357017	219
psbI	Zanthoxylum_schinifolium	0	0	NaN	108
	Bergera_koenigii	0	0.03847	0	108
	Glycosmis_mauritiana	0	0.03847	0	108
	Merrillia_caloxylon	0	0.03847	0	108
	Casimiroa_edulis	0	0.03847	0	108
	Toona_ciliata	0	0.0790204	0	108
	Commiphora_wightii	0	0.167358	0	108
	Boswellia_sacra	0	0.167358	0	108
	Spondias_mombin	0	0.167358	0	108
	Rhus_integrifolia	0	0.167358	0	108
	Acer_henryi	0.012397	0.215762	0.0574568	108
	Dipteronia_dyeriana	0.012397	0.167358	0.0740747	108
	Aphanamixis_polystachya	0	0.121889	0	108
psbJ	Zanthoxylum_schinifolium	0	0.0312545	0	120
	Bergera_koenigii	0	0.0638684	0	120
	Glycosmis_mauritiana	0	0.0638684	0	120
	Merrillia_caloxylon	0	0.0638684	0	120
	Casimiroa_edulis	0.0115387	0.0312545	0.369185	120
	Toona_ciliata	0	0.0638684	0	120
	Commiphora_wightii	0	0.133686	0	120
	Boswellia_sacra	0	0.0979651	0	120
	Spondias_mombin	0.0115387	0.0979651	0.117784	120
	Rhus_integrifolia	0.0115387	0.0979651	0.117784	120
	Acer_henryi	0	0.0631953	0	120
	Dipteronia_dyeriana	0	0.0631953	0	120
	Aphanamixis_polystachya	0	0.0312545	0	120
psbK	Zanthoxylum_schinifolium	0.00712594	0	*	183
	Bergera_koenigii	0.0142692	0.0498108	0.286467	183
	Glycosmis_mauritiana	0.0142861	0	*	183
	Merrillia_caloxylon	0.0142861	0.0243924	0.58568	183
	Casimiroa_edulis	0.0288497	0.0243924	1.18273	183
	Toona_ciliata	0.0289192	0.101851	0.283936	183
	Commiphora_wightii	0.0586379	0.0766624	0.764885	183
	Boswellia_sacra	0.0663008	0.0766624	0.864841	183
	Spondias_mombin	0.0361952	0.0760144	0.476163	183
	Rhus_integrifolia	0.028746	0.0766624	0.374969	183
	Acer_henryi	0.0513334	0.102068	0.502933	183
	Dipteronia_dyeriana	0.0513334	0.102068	0.502933	183
	Aphanamixis_polystachya	0.0289192	0.0750626	0.385268	183
psbL	Zanthoxylum_schinifolium	0	0	NaN	114
	Bergera_koenigii	0	0.0870541	0	114
	Glycosmis_mauritiana	0	0.0422647	0	114
	Merrillia_caloxylon	0	0.0422647	0	114
	Casimiroa_edulis	0	0	NaN	114
	Toona_ciliata	0	0.0422647	0	114
	Commiphora_wightii	0	0.0870541	0	114
	Boswellia_sacra	0	0.0870541	0	114
	Spondias_mombin	0	0.0870541	0	114
	Rhus_integrifolia	0	0.134689	0	114
	Acer_henryi	0	0.134689	0	114
	Dipteronia_dyeriana	0	0.134689	0	114
	Aphanamixis_polystachya	0	0.0422647	0	114
psbM	Zanthoxylum_schinifolium	0	0.0811602	0	102
	Bergera_koenigii	0.0132162	0.127064	0.104012	102
	Glycosmis_mauritiana	0.0132162	0.174699	0.0756514	102
	Merrillia_caloxylon	0.0132162	0.127064	0.104012	102
	Casimiroa_edulis	0.0132162	0.127064	0.104012	102
	Toona_ciliata	0.0402781	0.0828427	0.4862	102
	Commiphora_wightii	0.0402781	0.227288	0.177212	102
	Boswellia_sacra	0.0402781	0.227288	0.177212	102
	Spondias_mombin	0.0402781	0.127969	0.314749	102
	Rhus_integrifolia	0.0267289	0.126171	0.211847	102
	Acer_henryi	0.0541996	0.0402781	1.34563	102
	Dipteronia_dyeriana	0.0541996	0.0402781	1.34563	102
	Aphanamixis_polystachya	0.0402781	0.0828427	0.4862	102
psbN	Zanthoxylum_schinifolium	0	0	NaN	129
	Bergera_koenigii	0	0.0642103	0	129
	Glycosmis_mauritiana	0.0104168	0.0990448	0.105173	129
	Merrillia_caloxylon	0	0.0642103	0	129
	Casimiroa_edulis	0	0.0314182	0	129
	Toona_ciliata	0	0.134437	0	129
	Commiphora_wightii	0	0.0642103	0	129
	Boswellia_sacra	0	0.134437	0	129
	Spondias_mombin	0	0.098502	0	129
	Rhus_integrifolia	0	0.134816	0	129
	Acer_henryi	0	0.211925	0	129
	Dipteronia_dyeriana	0	0.211925	0	129
	Aphanamixis_polystachya	0	0.253894	0	129
psbT	Zanthoxylum_schinifolium	0	0.0864264	0	99
	Bergera_koenigii	0	0.0864264	0	99
	Glycosmis_mauritiana	0	0.0864264	0	99
	Merrillia_caloxylon	0	0.0864264	0	99
	Casimiroa_edulis	0	0.0864264	0	99
	Toona_ciliata	0	0.135707	0	99
	Commiphora_wightii	0	0.133686	0	99
	Boswellia_sacra	0	0.0864264	0	99
	Spondias_mombin	0	0.133686	0	99
	Rhus_integrifolia	0	0.135707	0	99
	Acer_henryi	0	0.18628	0	99
	Dipteronia_dyeriana	0	0.18628	0	99
	Aphanamixis_polystachya	0.0135444	0.0864264	0.156716	99
psbZ	Zanthoxylum_schinifolium	0.00722027	0	*	186
	Bergera_koenigii	0.00722027	0.115168	0.0626932	186
	Glycosmis_mauritiana	0.0145107	0.0906763	0.160028	186
	Merrillia_caloxylon	0.00722027	0.0439686	0.164214	186
	Casimiroa_edulis	0.00722027	0	*	186
	Toona_ciliata	0.00722027	0.0669589	0.107831	186
	Commiphora_wightii	0.0145107	0.0906763	0.160028	186
	Boswellia_sacra	0.0145107	0.0669589	0.216711	186
	Spondias_mombin	0.00722027	0.0669589	0.107831	186
	Rhus_integrifolia	0.0218462	0.141039	0.154895	186
	Acer_henryi	0.0145107	0.0906763	0.160028	186
	Dipteronia_dyeriana	0.0144932	0.115613	0.12536	186
	Aphanamixis_polystachya	0.00723769	0.192281	0.0376411	186
rpl2	Zanthoxylum_schinifolium	0	0	NaN	822
	Bergera_koenigii	0.0065271	0.019625	0.332591	822
	Glycosmis_mauritiana	0.00653065	0.0245722	0.265774	822
	Merrillia_caloxylon	0.00652888	0.019609	0.332954	822
	Casimiroa_edulis	0.00325557	0.0146824	0.221733	822
	Toona_ciliata	0.0032538	0.00487015	0.668111	822
	Commiphora_wightii	0.00325468	0.00976417	0.333329	822
	Boswellia_sacra	0.00488601	0.0147064	0.332238	822
	Spondias_mombin	0.00328049	0.0349481	0.0938674	816
	Rhus_integrifolia	0.00325468	0.00976417	0.333329	822
	Acer_henryi	0.00488336	0.029756	0.164114	822
	Dipteronia_dyeriana	0.00651912	0.0297437	0.219177	822
	Aphanamixis_polystachya	0.0032538	0	*	822
rpl14	Zanthoxylum_schinifolium	0	0.0113424	0	366
	Bergera_koenigii	0.00361555	0.0833364	0.0433851	366
	Glycosmis_mauritiana	0	0.0958431	0	366
	Merrillia_caloxylon	0	0.0707098	0	366
	Casimiroa_edulis	0	0.0584522	0	366
	Toona_ciliata	0.007253	0.135196	0.0536479	366
	Commiphora_wightii	0.041121	0.268312	0.153258	315
	Boswellia_sacra	0.041121	0.268312	0.153258	315
	Spondias_mombin	0.00361992	0.190694	0.0189828	366
	Rhus_integrifolia	0.0145901	0.250674	0.0582036	366
	Acer_henryi	0.0109093	0.251231	0.0434232	366
	Dipteronia_dyeriana	0.0145946	0.250396	0.0582859	366
	Aphanamixis_polystachya	0.00361992	0.1216	0.029769	366
rpl16	Zanthoxylum_schinifolium	0.00327243	0.0199182	0.164294	408
	Bergera_koenigii	0.0232512	0.139313	0.1669	408
	Glycosmis_mauritiana	0.0300625	0.127176	0.236385	408
	Merrillia_caloxylon	0.0266325	0.127628	0.208673	408
	Casimiroa_edulis	0.0116121	0.100237	0.115846	405
	Toona_ciliata	0.00987669	0.175501	0.0562772	408
	Commiphora_wightii	0.0148112	0.222796	0.0664789	408
	Boswellia_sacra	0.013151	0.256816	0.051208	408
	Spondias_mombin	0.00757343	0.227916	0.0332291	357
	Rhus_integrifolia	0.0200793	0.213725	0.0939491	405
	Acer_henryi	0.0133004	0.164441	0.0808828	405
	Dipteronia_dyeriana	0.0131691	0.189365	0.0695432	408
	Aphanamixis_polystachya	0.00994215	0.165046	0.0602385	405
rpl20	Zanthoxylum_schinifolium	0.00755674	0.011858	0.637272	351
	Bergera_koenigii	0.0346104	0.0742108	0.46638	351
	Glycosmis_mauritiana	0.0269087	0.0859836	0.312952	351
	Merrillia_caloxylon	0.0249384	0.0668458	0.373073	351
	Casimiroa_edulis	0.0190607	0.0484039	0.393785	351
	Toona_ciliata	0.0347329	0.0863375	0.402292	351
	Commiphora_wightii	0.0530152	0.144952	0.365743	351
	Boswellia_sacra	0.05689	0.105546	0.539008	351
	Spondias_mombin	0.0446734	0.119751	0.373054	351
	Rhus_integrifolia	0.0569086	0.105436	0.539743	351
	Acer_henryi	0.0426196	0.0866943	0.491608	351
	Dipteronia_dyeriana	0.0527905	0.0925196	0.570587	351
	Aphanamixis_polystachya	0.0407472	0.0794231	0.513039	351
rpl22	Zanthoxylum_schinifolium	0.0156188	0.0536742	0.290993	252
	Bergera_koenigii	0.0701004	0.174699	0.401265	252
	Glycosmis_mauritiana	0.059197	0.171358	0.345459	252
	Merrillia_caloxylon	0.0591174	0.130358	0.4535	252
	Casimiroa_edulis	0.0451664	0.1845	0.244805	252
	Toona_ciliata	0.0820864	0.236859	0.346562	252
	Commiphora_wightii	0.203262	0.377699	0.538159	249
	Boswellia_sacra	0.196492	0.320979	0.612166	249
	Spondias_mombin	0.211838	0.377854	0.560633	252
	Rhus_integrifolia	0.183313	0.267295	0.685809	249
	Acer_henryi	0.198106	0.287171	0.689855	249
	Dipteronia_dyeriana	0.211978	0.312405	0.678538	249
	Aphanamixis_polystachya	0.102086	0.1842	0.554211	252
rpl32	Zanthoxylum_schinifolium	0.00748136	0	*	171
	Bergera_koenigii	0.0578922	0.113117	0.51179	150
	Glycosmis_mauritiana	0.0667106	0.16962	0.393294	156
	Merrillia_caloxylon	0.0474979	0.14802	0.320889	153
	Casimiroa_edulis	0.0303072	0.0571705	0.530119	171
	Toona_ciliata	0.0706234	0.267335	0.264175	156
	Commiphora_wightii	0.0424005	0.308268	0.137544	171
	Boswellia_sacra	0.0344668	0.309968	0.111195	171
	Spondias_mombin	0.0872846	0.251022	0.347717	171
	Rhus_integrifolia	0.095875	0.249704	0.383955	171
	Acer_henryi	0.0578064	0.227154	0.254481	150
	Dipteronia_dyeriana	0.0483064	0.21974	0.219834	165
	Aphanamixis_polystachya	0.0304804	0.217449	0.140173	171
rpl33	Zanthoxylum_schinifolium	0	0.0222238	0	198
	Bergera_koenigii	0.00659345	0.0687504	0.0959042	198
	Glycosmis_mauritiana	0.0132454	0.0931428	0.142205	198
	Merrillia_caloxylon	0.00659345	0.0687504	0.0959042	198
	Casimiroa_edulis	0.0166396	0.0563116	0.295492	198
	Toona_ciliata	0.01326	0.0684886	0.193609	198
	Commiphora_wightii	0.0132308	0.118825	0.111347	198
	Boswellia_sacra	0.0267289	0.118355	0.225836	198
	Spondias_mombin	0.0267289	0.0687504	0.388782	198
	Rhus_integrifolia	0.0405048	0.117889	0.343584	198
	Acer_henryi	0.0267289	0.144445	0.185046	198
	Dipteronia_dyeriana	0.0472863	0.145913	0.324072	198
	Aphanamixis_polystachya	0.0199568	0.0931428	0.214261	198
rpl36	Zanthoxylum_schinifolium	0	0.0389698	0	111
	Bergera_koenigii	0	0.080076	0	111
	Glycosmis_mauritiana	0	0.080076	0	111
	Merrillia_caloxylon	0	0.080076	0	111
	Casimiroa_edulis	0.0118814	0.0806144	0.147386	111
	Toona_ciliata	0	0.217336	0	111
	Commiphora_wightii	0	0.218131	0	111
	Boswellia_sacra	0	0.218131	0	111
	Spondias_mombin	0.0118932	0.17034	0.0698205	111
	Rhus_integrifolia	0	0.21974	0	111
	Acer_henryi	0	0.328217	0	111
	Dipteronia_dyeriana	0	0.456186	0	111
	Aphanamixis_polystachya	0.011905	0.169735	0.0701389	111
rpoA	Zanthoxylum_schinifolium	0.0104989	0.0378629	0.277286	984
	Bergera_koenigii	0.0258847	0.0902427	0.286834	984
	Glycosmis_mauritiana	0.0198293	0.0825408	0.240237	984
	Merrillia_caloxylon	0.0238168	0.0779289	0.305622	984
	Casimiroa_edulis	0.0145075	0.0620139	0.23394	984
	Toona_ciliata	0.0300608	0.133013	0.225998	981
	Commiphora_wightii	0.0416634	0.200397	0.207904	981
	Boswellia_sacra	0.0334466	0.193694	0.172678	981
	Spondias_mombin	0.0348783	0.204291	0.170729	981
	Rhus_integrifolia	0.032321	0.206193	0.156751	975
	Acer_henryi	0.0472597	0.205646	0.229811	981
	Dipteronia_dyeriana	0.0444874	0.211549	0.210294	981
	Aphanamixis_polystachya	0.0368625	0.117251	0.31439	981
rpoB	Zanthoxylum_schinifolium	0.0036776	0.0146786	0.250543	3210
	Bergera_koenigii	0.0146246	0.0872468	0.167623	3210
	Glycosmis_mauritiana	0.0106833	0.0864969	0.123511	3210
	Merrillia_caloxylon	0.00985101	0.0866481	0.11369	3210
	Casimiroa_edulis	0.0081982	0.0505368	0.162222	3210
	Toona_ciliata	0.0153718	0.121235	0.126793	3210
	Commiphora_wightii	0.0201821	0.164914	0.122379	3210
	Boswellia_sacra	0.0203839	0.169267	0.120425	3210
	Spondias_mombin	0.0223542	0.154728	0.144474	3210
	Rhus_integrifolia	0.0229123	0.170629	0.134281	3210
	Acer_henryi	0.0240871	0.158171	0.152285	3210
	Dipteronia_dyeriana	0.0253445	0.156674	0.161766	3210
	Aphanamixis_polystachya	0.0185564	0.131428	0.141191	3210
rpoC1	Zanthoxylum_schinifolium	0.00258691	0.010444	0.247692	2031
	Bergera_koenigii	0.0222687	0.0741748	0.300219	2031
	Glycosmis_mauritiana	0.016984	0.0648702	0.261815	2031
	Merrillia_caloxylon	0.0156578	0.0649522	0.241067	2031
	Casimiroa_edulis	0.00975042	0.0317452	0.307147	2031
	Toona_ciliata	0.0143366	0.0926797	0.154689	2031
	Commiphora_wightii	0.0182926	0.116587	0.156901	2031
	Boswellia_sacra	0.0189501	0.114251	0.165864	2031
	Spondias_mombin	0.0206142	0.112894	0.182598	2031
	Rhus_integrifolia	0.0166592	0.127103	0.131068	2031
	Acer_henryi	0.0285101	0.122968	0.23185	2031
	Dipteronia_dyeriana	0.0290692	0.133222	0.2182	2031
	Aphanamixis_polystachya	0.014342	0.0996304	0.143952	2031
rpoC2	Zanthoxylum_schinifolium	0.00657676	0.01748	0.376244	4191
	Bergera_koenigii	0.0375022	0.107707	0.348187	4191
	Glycosmis_mauritiana	0.0332447	0.101953	0.326079	4191
	Merrillia_caloxylon	0.0314607	0.0909003	0.346101	4191
	Casimiroa_edulis	0.0174169	0.0515089	0.338134	4179
	Toona_ciliata	0.035484	0.115327	0.307683	4185
	Commiphora_wightii	0.0477188	0.172791	0.276165	4158
	Boswellia_sacra	0.0512367	0.15572	0.329031	4158
	Spondias_mombin	0.0530434	0.160863	0.329743	4170
	Rhus_integrifolia	0.0564768	0.157012	0.359698	4164
	Acer_henryi	0.0574696	0.200936	0.286009	4059
	Dipteronia_dyeriana	0.0560864	0.199777	0.280745	4161
	Aphanamixis_polystachya	0.0345164	0.111988	0.308214	4182
rps3	Zanthoxylum_schinifolium	0.00592888	0.0204094	0.290497	657
	Bergera_koenigii	0.0139054	0.198748	0.0699648	657
	Glycosmis_mauritiana	0.011907	0.139682	0.0852438	657
	Merrillia_caloxylon	0.00791434	0.147989	0.0534792	657
	Casimiroa_edulis	0.00991422	0.0775338	0.12787	657
	Toona_ciliata	0.0260721	0.139083	0.187457	657
	Commiphora_wightii	0.0303429	0.233376	0.130017	654
	Boswellia_sacra	0.0365431	0.215762	0.169368	654
	Spondias_mombin	0.0282576	0.172613	0.163705	654
	Rhus_integrifolia	0.034483	0.233376	0.147757	654
	Acer_henryi	0.0334289	0.220239	0.151785	654
	Dipteronia_dyeriana	0.037584	0.220239	0.170651	654
	Aphanamixis_polystachya	0.0199779	0.138998	0.143727	657
rps4	Zanthoxylum_schinifolium	0.00438598	0.0068966	0.635962	603
	Bergera_koenigii	0.0110296	0.0494296	0.223138	603
	Glycosmis_mauritiana	0.0165936	0.0314731	0.52723	603
	Merrillia_caloxylon	0.01326	0.0207626	0.63865	603
	Casimiroa_edulis	0.0043916	0.0567983	0.0773192	603
	Toona_ciliata	0.0110154	0.0949595	0.116001	603
	Commiphora_wightii	0.0132259	0.143654	0.092068	603
	Boswellia_sacra	0.0110134	0.186038	0.0591998	603
	Spondias_mombin	0.0154787	0.0947285	0.163401	603
	Rhus_integrifolia	0.0132283	0.0797371	0.1659	603
	Acer_henryi	0.0110094	0.127011	0.0866806	603
	Dipteronia_dyeriana	0.0110094	0.127011	0.0866806	603
	Aphanamixis_polystachya	0.0132332	0.0796408	0.166161	603
rps7	Zanthoxylum_schinifolium	0	0	NaN	465
	Bergera_koenigii	0.00284968	0.00886928	0.321298	465
	Glycosmis_mauritiana	0.00284968	0.00886928	0.321298	465
	Merrillia_caloxylon	0.00284968	0.00886928	0.321298	465
	Casimiroa_edulis	0.00284765	0	*	465
	Toona_ciliata	0.00284968	0.0178447	0.159693	465
	Commiphora_wightii	0.00284968	0.0269288	0.105823	465
	Boswellia_sacra	0.00284968	0.0269288	0.105823	465
	Spondias_mombin	0.00284968	0.00886928	0.321298	465
	Rhus_integrifolia	0.00571023	0.00886928	0.643821	465
	Acer_henryi	0.00571023	0.0178447	0.319996	465
	Dipteronia_dyeriana	0.00571023	0.0178447	0.319996	465
	Aphanamixis_polystachya	0.00284968	0.0178447	0.159693	465
rps8	Zanthoxylum_schinifolium	0.00332964	0.0303072	0.109863	402
	Bergera_koenigii	0.0219548	0.158337	0.138659	402
	Glycosmis_mauritiana	0.0168121	0.105902	0.158751	402
	Merrillia_caloxylon	0.013442	0.105344	0.127601	402
	Casimiroa_edulis	0.0340098	0.105902	0.321143	402
	Toona_ciliata	0.0375719	0.188837	0.198965	402
	Commiphora_wightii	0.0461553	0.280511	0.16454	402
	Boswellia_sacra	0.062176	0.24541	0.253356	402
	Spondias_mombin	0.0426615	0.237831	0.179377	402
	Rhus_integrifolia	0.0409658	0.229921	0.178174	402
	Acer_henryi	0.0569075	0.236907	0.24021	402
	Dipteronia_dyeriana	0.047989	0.243971	0.196699	402
	Aphanamixis_polystachya	0.0340387	0.189542	0.179584	402
rps11	Zanthoxylum_schinifolium	0.00658621	0.0280406	0.234881	414
	Bergera_koenigii	0.0165982	0.11857	0.139986	414
	Glycosmis_mauritiana	0.01326	0.107676	0.123147	414
	Merrillia_caloxylon	0.01326	0.0972233	0.136387	414
	Casimiroa_edulis	0.00328948	0.0569894	0.0577209	414
	Toona_ciliata	0.016612	0.173653	0.0956619	414
	Commiphora_wightii	0.0301296	0.186038	0.161954	414
	Boswellia_sacra	0.0301464	0.185716	0.162325	414
	Spondias_mombin	0.0267066	0.222476	0.120043	414
	Rhus_integrifolia	0.0267066	0.174699	0.152872	414
	Acer_henryi	0.0278946	0.267398	0.104319	414
	Dipteronia_dyeriana	0.0284394	0.25304	0.112391	414
	Aphanamixis_polystachya	0.0200012	0.161697	0.123695	414
rps12	Zanthoxylum_schinifolium	0	0	NaN	354
	Bergera_koenigii	0.00773701	0.0325548	0.237661	354
	Glycosmis_mauritiana	0.00767761	0.0432552	0.177496	357
	Merrillia_caloxylon	0.00767761	0.0432552	0.177496	357
	Casimiroa_edulis	0.0276046	0.0179803	1.53527	366
	Toona_ciliata	0.0284162	0.0523148	0.543177	354
	Commiphora_wightii	0.0112961	0.0860387	0.131291	366
	Boswellia_sacra	0.00772208	0.0787239	0.0980906	354
	Spondias_mombin	0.0162829	0.106478	0.152923	339
	Rhus_integrifolia	0.0284162	0.0638093	0.44533	354
	Acer_henryi	0.0284162	0.0754826	0.37646	354
	Dipteronia_dyeriana	0.0284162	0.0754826	0.37646	354
	Aphanamixis_polystachya	0.0284162	0.0409938	0.693183	354
rps14	Zanthoxylum_schinifolium	0.00868945	0.0147425	0.589416	300
	Bergera_koenigii	0.026357	0.144833	0.181982	300
	Glycosmis_mauritiana	0.0263377	0.110435	0.23849	300
	Merrillia_caloxylon	0.0218674	0.127969	0.170881	300
	Casimiroa_edulis	0	0.0611025	0	300
	Toona_ciliata	0.00432746	0.11029	0.039237	300
	Commiphora_wightii	0.00867062	0.145617	0.059544	300
	Boswellia_sacra	0.0130344	0.16414	0.0794101	300
	Spondias_mombin	0.0263377	0.127628	0.206363	300
	Rhus_integrifolia	0.0262801	0.183226	0.143429	300
	Acer_henryi	0.0307961	0.145617	0.211487	300
	Dipteronia_dyeriana	0.0263089	0.201481	0.130577	300
	Aphanamixis_polystachya	0.0174426	0.0938724	0.185812	300
rps15	Zanthoxylum_schinifolium	0.0192627	0.0342917	0.561731	270
	Bergera_koenigii	0.0290828	0.211583	0.137453	270
	Glycosmis_mauritiana	0.0340277	0.189986	0.179107	270
	Merrillia_caloxylon	0.0490571	0.212612	0.230735	270
	Casimiroa_edulis	0.0289541	0.109785	0.263736	270
	Toona_ciliata	0.048997	0.0896589	0.546483	270
	Commiphora_wightii	0.0390491	0.211242	0.184854	270
	Boswellia_sacra	0.0390491	0.233758	0.167049	270
	Spondias_mombin	0.048997	0.259999	0.188451	270
	Rhus_integrifolia	0.0440763	0.280925	0.156897	270
	Acer_henryi	0.0669036	0.297254	0.225072	270
	Dipteronia_dyeriana	0.0617378	0.297254	0.207694	270
	Aphanamixis_polystachya	0.0439329	0.128954	0.340687	270
rps16	Zanthoxylum_schinifolium	0.00506331	0.0153458	0.329948	264
	Bergera_koenigii	0.0394828	0.0388688	1.0158	261
	Glycosmis_mauritiana	0.0367528	0.080076	0.458974	261
	Merrillia_caloxylon	0.0286742	0.0720554	0.397947	261
	Casimiroa_edulis	0.0231282	0.0710123	0.325693	264
	Toona_ciliata	0.0389192	0.122722	0.317133	264
	Commiphora_wightii	0.064527	0.216088	0.298615	258
	Boswellia_sacra	0.0523316	0.187946	0.278439	264
	Spondias_mombin	0.0389529	0.158703	0.245445	264
	Rhus_integrifolia	0.0336408	0.177543	0.18948	264
	Acer_henryi	0.0498108	0.222823	0.223545	249
	Dipteronia_dyeriana	0.0504392	0.225994	0.223188	246
	Aphanamixis_polystachya	0.049713	0.158482	0.313683	264
rps18	Zanthoxylum_schinifolium	0	0	NaN	303
	Bergera_koenigii	0.0264442	0.0428178	0.617597	303
	Glycosmis_mauritiana	0.0175639	0.0280735	0.625642	303
	Merrillia_caloxylon	0.0175768	0.0424141	0.414409	303
	Casimiroa_edulis	0.00435573	0.0138732	0.313967	303
	Toona_ciliata	0.039906	0.0891034	0.447861	303
	Commiphora_wightii	0.0398618	0.0737695	0.540356	303
	Boswellia_sacra	0.0398765	0.0736788	0.541221	303
	Spondias_mombin	0.0354833	0.0881208	0.402667	303
	Rhus_integrifolia	0.0308754	0.0733184	0.421113	303
	Acer_henryi	0.0353006	0.105702	0.333963	303
	Dipteronia_dyeriana	0.0353006	0.138857	0.254223	303
	Aphanamixis_polystachya	0.0308754	0.0580701	0.531691	303
When Ks = 0, the value cannot be calculated, it was represented by *. When Ka = 0 and Ks = 0, it was represented by NaN.

## Sheet: Sheet3
rps16	Zanthoxylum_schinifolium	0.00506331	0.0153458	0.329948	264
	Bergera_koenigii	0.0394828	0.0388688	1.0158	261
	Glycosmis_mauritiana	0.0367528	0.080076	0.458974	261
	Merrillia_caloxylon	0.0286742	0.0720554	0.397947	261
	Casimiroa_edulis	0.0231282	0.0710123	0.325693	264
	Toona_ciliata	0.0389192	0.122722	0.317133	264
	Commiphora_wightii	0.064527	0.216088	0.298615	258
	Boswellia_sacra	0.0523316	0.187946	0.278439	264
	Spondias_mombin	0.0389529	0.158703	0.245445	264
	Rhus_integrifolia	0.0336408	0.177543	0.18948	264
	Acer_henryi	0.0498108	0.222823	0.223545	249
	Dipteronia_dyeriana	0.0504392	0.225994	0.223188	246
	Aphanamixis_polystachya	0.049713	0.158482	0.313683	264
rps12	Zanthoxylum_schinifolium	0	0	NaN	354
	Bergera_koenigii	0.00773701	0.0325548	0.237661	354
	Glycosmis_mauritiana	0.00767761	0.0432552	0.177496	357
	Merrillia_caloxylon	0.00767761	0.0432552	0.177496	357
	Casimiroa_edulis	0.0276046	0.0179803	1.53527	366
	Toona_ciliata	0.0284162	0.0523148	0.543177	354
	Commiphora_wightii	0.0112961	0.0860387	0.131291	366
	Boswellia_sacra	0.00772208	0.0787239	0.0980906	354
	Spondias_mombin	0.0162829	0.106478	0.152923	339
	Rhus_integrifolia	0.0284162	0.0638093	0.44533	354
	Acer_henryi	0.0284162	0.0754826	0.37646	354
	Dipteronia_dyeriana	0.0284162	0.0754826	0.37646	354
	Aphanamixis_polystachya	0.0284162	0.0409938	0.693183	354
psbM	Zanthoxylum_schinifolium	0	0.0811602	0	102
	Bergera_koenigii	0.0132162	0.127064	0.104012	102
	Glycosmis_mauritiana	0.0132162	0.174699	0.0756514	102
	Merrillia_caloxylon	0.0132162	0.127064	0.104012	102
	Casimiroa_edulis	0.0132162	0.127064	0.104012	102
	Toona_ciliata	0.0402781	0.0828427	0.4862	102
	Commiphora_wightii	0.0402781	0.227288	0.177212	102
	Boswellia_sacra	0.0402781	0.227288	0.177212	102
	Spondias_mombin	0.0402781	0.127969	0.314749	102
	Rhus_integrifolia	0.0267289	0.126171	0.211847	102
	Acer_henryi	0.0541996	0.0402781	1.34563	102
	Dipteronia_dyeriana	0.0541996	0.0402781	1.34563	102
	Aphanamixis_polystachya	0.0402781	0.0828427	0.4862	102
psbK	Zanthoxylum_schinifolium	0.00712594	0	#NAME?	183
	Bergera_koenigii	0.0142692	0.0498108	0.286467	183
	Glycosmis_mauritiana	0.0142861	0	#NAME?	183
	Merrillia_caloxylon	0.0142861	0.0243924	0.58568	183
	Casimiroa_edulis	0.0288497	0.0243924	1.18273	183
	Toona_ciliata	0.0289192	0.101851	0.283936	183
	Commiphora_wightii	0.0586379	0.0766624	0.764885	183
	Boswellia_sacra	0.0663008	0.0766624	0.864841	183
	Spondias_mombin	0.0361952	0.0760144	0.476163	183
	Rhus_integrifolia	0.028746	0.0766624	0.374969	183
	Acer_henryi	0.0513334	0.102068	0.502933	183
	Dipteronia_dyeriana	0.0513334	0.102068	0.502933	183
	Aphanamixis_polystachya	0.0289192	0.0750626	0.385268	183
psaI	Zanthoxylum_schinifolium	0	0	NaN	111
	Bergera_koenigii	0.0239541	0.0392246	0.610691	111
	Glycosmis_mauritiana	0.0237644	0.0828427	0.286861	111
	Merrillia_caloxylon	0.0237644	0.0828427	0.286861	111
	Casimiroa_edulis	0	0.0405504	0	111
	Toona_ciliata	0.060762	0	#NAME?	111
	Commiphora_wightii	0.0482094	0.0834192	0.577917	111
	Boswellia_sacra	0.0736788	0.0402781	1.82925	111
	Spondias_mombin	0.0870541	0	#NAME?	111
	Rhus_integrifolia	0.100569	0.0394828	2.54716	111
	Acer_henryi	0.114144	0.0811602	1.4064	111
	Dipteronia_dyeriana	0.114144	0.0811602	1.4064	111
	Aphanamixis_polystachya	0.060762	0.0405504	1.49843	111
matK	Zanthoxylum_schinifolium	0.0181591	0.0231791	0.783428	1521
	Bergera_koenigii	0.0558562	0.0908596	0.614753	1521
	Glycosmis_mauritiana	0.0539539	0.0880018	0.613099	1521
	Merrillia_caloxylon	0.0480694	0.0765281	0.628127	1521
	Casimiroa_edulis	0.0408145	0.0305793	1.33471	1521
	Toona_ciliata	0.0798831	0.109962	0.72646	1515
	Commiphora_wightii	0.0957583	0.17806	0.537785	1515
	Boswellia_sacra	0.0928527	0.178012	0.521609	1515
	Spondias_mombin	0.0929304	0.155951	0.595896	1515
	Rhus_integrifolia	0.0942862	0.161882	0.58244	1515
	Acer_henryi	0.107893	0.23796	0.45341	1515
	Dipteronia_dyeriana	0.117762	0.242494	0.485628	1515
	Aphanamixis_polystachya	0.0826648	0.130696	0.632496	1515
ccsA	Zanthoxylum_schinifolium	0.00961332	0.00459772	2.09089	951
	Bergera_koenigii	0.0488807	0.115805	0.422093	951
	Glycosmis_mauritiana	0.0434549	0.0984615	0.441339	951
	Merrillia_caloxylon	0.0413173	0.100889	0.409533	951
	Casimiroa_edulis	0.0235042	0.0477108	0.492639	951
	Toona_ciliata	0.0466101	0.192362	0.242304	951
	Commiphora_wightii	0.0681505	0.225208	0.302611	951
	Boswellia_sacra	0.0687821	0.186914	0.367989	951
	Spondias_mombin	0.0702079	0.217112	0.323372	951
	Rhus_integrifolia	0.0702497	0.254551	0.275975	951
	Acer_henryi	0.0660635	0.220534	0.299562	942
	Dipteronia_dyeriana	0.0675825	0.232934	0.290136	942
	Aphanamixis_polystachya	0.0480276	0.175166	0.274184	951
cemA	Zanthoxylum_schinifolium	0.00739264	0.00659707	1.12059	696
	Bergera_koenigii	0.0300087	0.0907556	0.330654	696
	Glycosmis_mauritiana	0.026179	0.0835161	0.313461	696
	Merrillia_caloxylon	0.0205205	0.0614328	0.334031	696
	Casimiroa_edulis	0.0281195	0.0473664	0.59366	696
	Toona_ciliata	0.0661136	0.102876	0.642651	696
	Commiphora_wightii	0.0701985	0.117819	0.595817	696
	Boswellia_sacra	0.0664476	0.140563	0.472725	696
	Spondias_mombin	0.0781429	0.150595	0.518893	696
	Rhus_integrifolia	0.0720669	0.175408	0.410853	696
	Acer_henryi	0.0803216	0.165912	0.484122	696
	Dipteronia_dyeriana	0.0824206	0.157318	0.523911	696
	Aphanamixis_polystachya	0.0762346	0.102694	0.742347	696
